# Supplementary material for: hERG epitope mimic-decoy peptide corrects autoimmune-long QT syndrome in guinea pigs
Source: Commun Med (Lond). 2026 Mar 11;6:245. doi: 10.1038/s43856-026-01508-7 (PMC13111631; doi:10.1038/s43856-026-01508-7)
Supplement: Supplementary file 3 — Supplementary Data [file 43856_2026_1508_MOESM3_ESM.xlsx]

## Sheet: Fig. 3
Fig. 3b
Normalized QTc - Untreated
Animal	Day 0	Day 10	Day 15	Day 20	Day 30
GP1	1	N/A	1.03034	0.983448	1.35207
GP2	1	N/A	1.00949	1.01695	1.28407
GP3	1	1.04676	1.02033	1.04168	1.08336
GP4	1	1.00374	1.17347	1.04762	1.34354
GP5	1	1.20408	Euthanized	Euthanized	Euthanized
GP6	1	1.01966	1.24138	1.10379	1.23828
GP7	1	1.31905	1.28725	1.2271	1.30522
GP8	1	1.03357	1.0035	1.16434	1.05944
Normalized QTc - Monobody w/o Epitope
Animal	Day 0	Day 4	Day 10	Day 15	Day 16	Day 17	Day 18	Day 21	Day 22	Day 23	Day 24	Day 25	Day 28
GP1	1	0.917536	1.02322	1.0276	0.993605	1.02289	1.08314	1.00303	1.01582	0.990576	0.94379	0.966005	1.06193
GP2	1	1.06003	1.1173	1.16904	1.09913	1.09913	1.07267	1.15956	1.08412	1.1327	1.09084	1.18128	1.14534
GP3	1	1.01897	0.958553	1.01019	1.04145	1.12083	1.07025	1.06322	1.06568	1.09624	1.07903	1.06006	1.06955
GP4	1	1.16798	1.18336	1.18218	1.17666	1.12461	1.16562	1.14866	1.1944	1.18218	1.11199	1.20899	1.16759
GP5	1	0.918182	0.955556	1.00707	1.01145	0.988889	0.960606	0.978451	1.05993	0.975421	0.938721	0.995623	1.06667
GP6	1	1.09462	1.04573	1.05171	1.02497	1.04256	1.051	1.05522	0.938094	1.05065	1.04573	1.02673	Euthanized
Normalized QTc - MDP4
Animal	Day 0	Day 5	Day 10	Day 16	Day 17	Day 18	Day 19	Day 22	Day 24	Day 25	Day 26	Day 29	Day 30
GP1	1	1.06314	1.08372	1.04753	0.949273	1.02412	1.07024	1.08726	1.05144	1.01348	1.00035	1.02661	1.03015
GP2	1	1.11496	1.26308	1.0899	0.981945	1.0608	0.995947	1.00884	1.06669	1.09359	0.980472	1.00884	1.07517
GP3	1	0.95803	0.993391	1.06345	0.972571	0.991738	0.935228	0.96497	0.917383	0.970258	0.970588	0.965301	0.957369
GP4	1	1.02209	1.00102	1.02277	0.946993	0.936459	0.942236	1.09276	1.03602	0.968739	1.00985	0.948012	0.955148
GP5	1	1.0089	1.04712	1.04876	0.973641	0.998353	1.01812	1.04415	1.05239	1.04152	0.971334	1.01845	1.00099
Fig. 3c
Normalized QTc - Untreated (D30)
GP1	1.35207
GP2	1.28407
GP3	1.08336
GP4	1.34354
GP5	Euthanized
GP6	1.23828
GP7	1.30522
GP8	1.05944
Normalized QTc - Monobody w/o Epitope (D28)
GP1	1.06193
GP2	1.14534
GP3	1.06955
GP4	1.16759
GP5	1.06667
GP6	Euthanized
Normalized QTc - MDP4 (D30)
GP1	1.03015
GP2	1.07517
GP3	0.957369
GP4	0.955148
GP5	1.00099
Fig. 3d
ELISA
Animal	Day 0		Day 10		Day 15		Day 20		Day 24		Day 30
GP1	0.227097	0.173997	1.4473	1.4727	3.8694	3.8694	3.8694	3.8694	3.8694	3.8694	3.8694	3.8694
GP2	0.122597	0.130097	0.512197	0.510697	3.2739	3.149	3.8694	3.8694	3.8694	3.8694	3.8694	3.8694
GP3	0.146997	0.112097	0.146797	0.113397	0.293197	0.248797	1.0816	1.0848	3.091	2.9527	3.8694	3.8694
GP4	0.135497	0.118697	0.363397	0.366597	3.3174	3.2951	3.8694	3.8694	3.8694	3.8694	3.8694	3.8694
GP5	0.129897	0.118897	0.234597	0.241697	2.4821	2.8326	3.8694	3.8694	3.8694	3.8694	3.8694	3.8694
GP6	0.179097	0.166897	0.188897	0.230797	1.871	1.9606	3.8694	3.8694	3.8694	3.8694	3.8694	3.8694

## Sheet: Fig. 4
Fig. 4d
HEK293 - Peak IKr
	Basal										MDP4
Voltage (mV)	C1	C2	C3	C4	C5	C6	C7	C8	C9		C1	C2	C3	C4	C5	C6	C7	C8	C9
-60	1.73328	1.05116	1.59376	1.27234	-0.74585	4.34936	6.05583	8.02689	4.41498		1.96025	0.797208	-0.80855	7.20922	7.4487	3.6525	6.10352	7.71915	4.63186
-50	1.05074	0.830756	0.988665	0.805626	-2.12611	4.13309	5.54721	7.02674	4.44596		1.20269	-1.13374	-1.23304	6.74483	6.46491	2.95564	5.53131	6.61642	4.29105
-40	-0.88607	0.949436	0.738737	-0.85058	-2.4714	3.77264	5.14984	6.35997	4.0277		0.777229	-0.86645	-1.52905	6.7006	5.80236	2.61923	5.07037	5.87271	4.74029
-30	-0.88574	1.27157	-0.90553	1.23771	-2.68197	4.13309	6.56446	6.05223	6.08802		-1.55039	0.704044	-1.59806	7.45248	5.82243	2.5952	6.1512	5.48803	7.17241
-20	3.99694	2.88222	0.68612	4.47751	2.06479	6.03143	11.1898	7.48835	12.5943		-1.47873	1.06481	1.40088	12.6051	8.91435	4.13309	10.2838	7.25754	15.0419
-10	10.8689	8.51101	2.89601	11.2986	8.8708	10.6451	20.1066	11.8993	25.4365		3.76561	3.17815	7.21829	20.8316	16.8248	8.04991	18.8828	15.4383	26.5209
0	18.0651	23.7359	10.3676	19.3252	19.1694	13.6007	30.3268	19.9005	30.9823		11.3052	9.82351	17.0644	22.6449	29.6944	12.4233	29.4367	25.4655	29.1853
10	21.3639	49.6928	20.8514	19.8608	27.0603	13.3364	32.5203	25.8502	28.0855		20.9049	32.321	24.1218	19.9028	37.2435	13.5527	31.662	26.5426	26.366
20	21.4937	73.2252	26.534	15.8201	26.93	11.2218	31.1693	23.8755	23.1593		23.1408	67.1458	23.8002	16.0328	36.0388	11.2459	30.899	22.0804	23.2212
30	18.4446	72.581	25.337	12.3033	22.4368	8.43439	29.1665	18.7209	19.7667		21.4861	83.9305	21.0182	13.6445	30.9392	8.17006	28.6261	15.2075	20.6807
40	15.5146	55.3216	21.6538	9.69773	20.1356	6.60814	28.642	14.4382	18.4035		20.1498	74.6253	17.2569	12.008	27.9477	Cell death	28.5626	7.4627	18.6359
50	16.4647	43.2502	18.5757	9.01182	17.9249	5.71904	29.0235	11.7711	16.6995		18.1938	59.4501	15.2419	11.6763	26.0403	Cell death	28.5626	8.15512	17.6134
60	15.193	34.8409	17.1419	7.09645	14.8702	5.31054	28.801	11.3607	17.1952		16.5735	46.5076	15.6962	10.9023	26.2813	Cell death	30.3586	9.97591	19.6273
Fig. 4e
HEK293 - Peak IKr at +20mV
	Basal	MDP4
C1	21.4937	23.1408
C2	73.2252	83.9305
C3	26.534	24.1218
C4	19.8608	22.6449
C5	27.0603	37.2435
C6	13.3364	13.5527
C7	32.5203	31.662
C8	25.8502	26.5426
C9	28.0855	29.1853
Fig. 4f
HEK293 - Tail IKr
	Basal										MDP4
Voltage (mV)	C1	C2	C3	C4	C5	C6	C7	C8	C9		C1	C2	C3	C4	C5	C6	C7	C8	C9
-60	4.19818	1.01725	0.896586	-1.1248	-2.71157	3.79668	5.13395	6.15481	4.47694		3.25244	-0.74599	-1.94074	6.25831	5.56143	2.81146	5.32468	6.07787	4.75579
-50	4.15205	0.830756	0.765045	-0.98011	-2.66512	3.72459	4.95911	6.12916	3.90377		3.78298	-1.13593	-1.78859	6.45734	5.74212	2.49908	4.94321	5.87271	4.49244
-40	4.15205	0.932482	0.778199	-0.71728	-2.47644	3.86876	5.32468	6.23174	4.26007		4.08285	-1.30547	-1.77472	6.59003	5.70197	2.7634	5.18163	5.71884	4.95717
-30	5.167	1.25461	0.765045	1.64905	-1.72771	4.73383	6.99361	7.05238	6.90906		4.15205	-1.18679	-1.57692	8.60242	7.16761	2.81146	6.65983	6.4369	8.03991
-20	9.29598	3.06871	1.08074	6.08725	4.18512	7.95379	13.3196	9.7964	16.3122		5.167	-1.44111	2.06619	15.3473	10.8819	5.52681	11.905	9.61688	17.9852
-10	19.8376	10.0877	3.52741	17.1479	14.2028	15.7874	26.7982	16.6693	36.0169		8.11957	2.30577	8.89462	28.3725	22.0249	11.4861	24.7161	21.67	36.4817
0	35.7999	32.1452	12.7221	35.5706	31.2098	25.7357	47.3181	32.0306	52.3601		18.4997	10.1386	22.0708	37.1739	40.5964	20.6654	41.9617	42.2373	46.0397
10	44.796	76.4804	26.6392	47.1351	49.2394	30.6377	57.0138	48.546	54.4669		33.7239	40.9953	33.7528	39.4517	60.0915	27.2736	51.864	52.4697	47.8057
20	47.4718	119.527	37.8728	49.391	59.7796	32.9205	59.6841	54.9829	54.5444		42.8584	92.4852	38.4761	39.0979	64.4282	28.427	53.4693	54.0853	47.6818
30	46.9874	140.991	40.7668	48.6619	61.2043	32.5841	59.3821	56.06	52.7474		45.7187	116.611	39.7907	38.2797	64.4885	29.5804	51.9594	56.8807	45.9468
40	47.3795	147.044	40.7931	47.7557	61.3257	32.3679	58.2377	55.9318	52.515		45.1882	117.204	39.2643	37.0192	63.2637	28.9316	50.9421	58.3168	45.7919
50	46.9182	149.451	40.4774	46.7377	60.4619	31.8392	57.9516	56.5473	51.632		44.7499	110.711	38.3454	36.3336	61.3765	Cell death	52.7223	56.0857	45.8228
60	46.5722	151.316	40.188	45.6762	60.442	31.5509	56.7754	55.7779	50.2843		45.0959	112.644	38.2661	36.024	60.995	Cell death	51.6097	52.3415	46.3031
Fig. 4g
HEK293 - Tail IKr at +20mV
	Basal	MDP4
C1	47.3795	45.1882
C2	147.044	117.204
C3	40.7931	39.2643
C4	47.7557	37.0192
C5	61.3257	63.2637
C6	32.3679	28.9316
C7	58.2377	50.9421
C8	55.9318	58.3168
C9	52.515	45.7919
Fig. 4h
HEK293 - Activation Kinetics (Tau)
Voltage (mV)	Basal											MDP4
-20		3930	3911	3664	3389			1874	3806	3691		1909	3391	3160	4196	2730	2180	2324
-10	2647	1276		1937	1551	2753	3286	889.8	2574	5271		1551	3397	1471	3148	2203	5211	5410
0	1139	741.2	2422	650	777	1717	1751	457.5	1089	5395		812.8	1488	545.3	1804	1276	2265	6337
10	640.2	494.9	1001	238.9	368.1	748.2	1021	178.8	295.2	2918		324.5	610.3	233.6	1262	597	946.6	3749
20	323.8	165.2	462.5	99.3	180.1	370.5	634.5	78.91		1666		123.3	301	99.14	682.7	244.6	285.8	2077
30			140.4		91.58	136.6	331.7			792.2			137.5		289.6	105.1	99.94	1061
40		948.6			38.41		122.4		1769	375.2		2278						475.1
50		445.5			3402	3274	67.81	1890	2351	195.1		1431	943.7	1804				201.9
60	250.7	751.7	607	574.7	651.6	4980	2264	906.3	1430			686.8	456.9	2277	1666	2138	1692	97.01
Note	Activation kinetics are modeled as an exponential function. Data points were excluded if the exponential function returned non-physiologic values (e.g., orders of magnitude larger).
Fig. 4i
HEK293 - Deactivation Kinetics (Tau)
Voltage (mV)	Basal												MDP4
0	2438	4397	2862	3864	4215	3177		1990	2230	6907	2100		2268	2600	3529	3506	881.1	2659	1560
10	1947	2825	2631	2498	3877	3140	4756	1463	2891	3969	1666		2007	2910	2550	3981	1026	2241	1357
20	1862	1763	2807	2068	4206	3100	3927	1292	3224	5050	1379		1735	2506	2702	4645	1017	2323	1109
30	1923		2811	2250	4580	3224	4033	1172	2050	4669	1319		1890	2615	2766	4045	1170	2368	1033
40	1792	3095	3135	2598	3559	3478	4432	1247	2695	4382	1310		1880	3752	2182	4518	1147	2383	1023
50	1881	4987	3098	2735	4846	3686	4645	1219	1978	4634	1312		2121	2223	2313	4645	1036	2159	1051
60	2067	3982	3145	2482	5672	3100	3811	1266	2562	4061	1305		1988	2523	2812	4176	1068	2204	1083
Note	Deactivation kinetics are modeled as an exponential function. Data points were excluded if the exponential function returned non-physiologic values (e.g., orders of magnitude larger).

## Sheet: Fig. 5
Fig. 5d
Guinea Pig Ventricular Myocytes - Tail IKr
	Basal						MDP4						MDP4/anti-Ro/SSA-52 Ab-positive IgG
Voltage (mV)	C1	C2	C3	C4	C5		C1	C2	C3	C4	C5		C1	C2	C3	C4
-40	-0.02534	0.044783	0.128218	0.127587	-0.09548		0.038878	-0.03457	0.156984	0.083501	0.059452		0.079839	0.04701	-0.03501	0.118752
-30	0.049916	0.084567	0.084353	0.067149	-0.15317		-0.02746	0.027914	0.151015	0.092576	0.203537		0.099137	0.127	-0.07518	0.142231
-20	0.0952	0.110541	0.217543	-0.04484	-0.16249		-0.02613	-0.06668	0.162504	0.106678	0.084438		0.178956	-0.04893	-0.11663	0.062947
-10	0.137252	0.048162	0.207964	-0.06899	-0.14375		-0.03822	0.209744	0.153403	0.173646	0.123385		0.224567	0.041947	-0.032	-0.04153
0	0.111055	0.08799	0.214629	0.033461	-0.08934		-0.02883	0.237315	0.179667	0.134638	0.223765		0.184107	0.042292	-0.06525	0.040049
10	0.122892	0.149471	0.187113	0.06848	-0.07668		0.078884	0.27573	0.264427	0.181155	0.407138		0.176541	0.077336	0.0987	0.099925
20	0.181158	0.117396	0.303369	0.18643	0.109487		0.219991	0.331857	0.313373	0.193157	0.346689		0.264121	0.235178	0.294746	0.248873
30	0.272362	0.167992	0.456692	0.293236	0.228682		0.323355	0.394271	0.332474	0.29682	0.39882		0.384708	0.431567	0.466364	0.458453
40	0.359732	0.274981	0.688569	0.372885	0.333362		0.436275	0.435164	0.358737	0.394471	0.428657		0.479892	0.56601	0.657823	0.610055
50	0.454555	0.397416	0.679966	0.409575	0.400314		0.511386	0.477449	0.457823	0.541692	0.502478		0.567469	0.639677	0.727038	0.786211
60	0.515565	0.55295	0.793159	0.532414	0.577062		0.649817	0.464634	0.547358	0.54921	0.599517		0.60047	0.78405	0.779624	0.849972
70	0.539964	0.592926	0.885378	0.612186	0.659803		0.722698	0.413409	0.574816	0.555213	0.620221		0.613797	0.753078	0.781476	0.871414
80	0.506203	0.616448	0.891983	0.701526	Cell death		0.834764	0.386556	0.547358	0.413241	0.674814		0.61189	0.762427	0.790224	0.926972
Fig. 5e
Guinea Pig Ventricular Myocytes - Tail IKr at +80mV
	Basal	MDP4	MDP4/anti-Ro/SSA-52 Ab-positive IgG
C1	0.506203	0.834764	0.61189
C2	0.616448	0.386556	0.762427
C3	0.891983	0.547358	0.790224
C4	0.701526	0.413241	0.926972
C5	Cell death	0.674814
Fig. 5f
Guinea Pig Ventricular Myocytes - Deactivation Kinetics (Tau)
	Basal						MDP4						MDP4/anti-Ro/SSA-52 Ab-positive IgG
Voltage (mV)	C1	C2	C3	C4	C5		C1	C2	C3	C4	C5		C1	C2	C3	C4
0	567.5		647.8							406.5	744.1			833.9	1027	399.1
10	510.1	550.7	631.4	687.14			204.9	149.6	822.8	504.4	393.3		356.5	53.04	500.2	612.3
20	302.1	295.4	613				514.2	518.8	651.1	637.7	643.8		357.5	390.1	426.3	382
30	293.9	304.2	591	478.32	660.3		393.6	480.8	557.3	585.4	353		592.3	330.4	441.4	435.2
40	307.1	349	617.7	353.8	517.7		492	516	499.7	367.1	420		365.7	321.2	391.4	504
50	286.8	290.4	613.3	296.6	490		562.5	432.7	461	374.3	300.9		389.1	353.1	393.4	497.5
60	360.4	304.6	556.2	231.5	425.7		382.1	370.5	476.4	470.1	304.3		396.4	363	372.3	501
70	402.3	290.4	496.3	274.9	422.2		393.5	354.5	438.8	437.2	296.6		342.5	282.7	393.6	499.4
80	311.5	264.9	498.2	313.1	371.6		330.9	358.5	443.7	273.4	236.9		397.9	340.2	381.9	488.8
90	261.5	229.7	470	271.9	407		288.2	423.9	442.6	553.6	383.7		404.4	328.3	394.4	409.6
100	212.7	237.1	467.6	273	381.9		282.4	379.3	445.1	291.7	194		344.5	275.3	389.7	408.5
110	263.1	294.3	439.9	237.9	299.9		429.3	316	403.9	321	165.8		375.3	185.7	337.5	429.8
120	210.8	254.7	453.1	216.1	388		370.7	379.5	363.6	287.7	324.6		387.2	258.2	460.8	453.9
130	275.7	254.8	415		366.8		345.1	396.1	352.3	304.6	259.6		361.3	204.4	354.1	481.9
140	141.7	250.8	419.2		382.6		326.1	347.3	364.4	380.8	145.4		409.4	315.1	368.1	442
Note	Deactivation kinetics are modeled as an exponential function. Data points were excluded if the exponential function returned non-physiologic values (e.g., orders of magnitude larger).

## Sheet: Fig. 6
Fig. 6d
Guinea Pig Ventricular Myocytes - Tail IKr
	Basal																anti-Ro/SSA-52 Ab-positive IgG														MDP4/anti-Ro/SSA-52 Ab-positive IgG
Voltage (mV)	C1	C2	C3	C4	C5	C6	C7	C8	C9	C10	C11	C12	C13	C14	C15		C1	C2	C3	C4	C5	C6	C7	C8	C9	C10	C11	C12	C13		C1	C2	C3	C4	C5	C6	C7	C8	C9	C10	C11
-40	0.244218	0.090316	-0.0634	0.244519	0.071814	0.223436	0.117297	0.309124	-0.12214	0.222666	-0.11232	0.204757	0.183463	-0.04214	0.106564		-0.09942	0.065273	-0.04419	0.17213	0.306315	-0.16866	-0.12431	0.118676	-0.1468	-0.04831	0.146959	0	-0.07925		0.054833	-0.00867	-0.10016	0.016439	0.195286	-0.15211	0.009846	0.12914	0.087273	-0.0638	-0.07441
-30	0.351393	0.151974	-0.09424	-0.20611	0.268246	0.255599	0.233086	0.353228	-0.25395	0.225053	0.117466	0.148842	0.131112	-0.04257	0.084892		0.095016	0.151701	0.074775	0.172462	0.307148	-0.18595	0.17941	0.217222	0.193113	0.083603	0.068185	0.080342	0.05787		0.06008	-0.13548	-0.06814	0.038699	0.17732	0.265937	0.044757	0.168361	0.121513	-0.08657	-0.05961
-20	0.499253	0.127786	-0.06387	0.267368	0.333045	0.26291	0.233932	0.286927	-0.33448	0.225851	-0.12161	0.10843	0.101396	-0.05848	0.065289		0.107489	0.248202	0.062418	0.172337	0.333446	-0.18676	0.161164	0.251189	0.171124	-0.06519	0.096644	-0.06363	-0.06856		0.1359	-0.18801	-0.06774	0.055467	0.165784	0.243097	0.070625	0.269202	0.424193	-0.06836	-0.06027
-10	0.535931	0.144419	-0.08719	-0.16397	0.333196	0.296306	-0.35049	0.285634	-0.29392	0.263222	-0.10755	0.081211	0.087159	0.056334	0.04587		0.107781	0.180511	0.07213	0.172575	0.385499	0.187252	-0.18148	0.252102	0.188836	-0.05793	0.073363	-0.06363	-0.08486		0.203258	0.178895	-0.05231	0.08294	0.183925	0.379221	0.120502	0.278965	0.320782	-0.0433	-0.0476
0	0.500162	0.128607	0.071694	0.26517	0.39627	0.295395	-0.35063	0.306526	-0.23444	0.283554	0.145593	0.066793	0.071536	0.124817	0.043327		0.119123	0.248202	0.112527	0.171549	0.3063	0.188095	-0.21702	0.251679	0.1991	-0.05498	-0.06779	-0.07135	-0.05705		0.1359	-0.20846	0.075637	0.119697	0.213164	0.447964	0.231481	0.282801	0.347102	0.040961	0.051882
10	0.500271	0.18657	-0.05334	0.28911	0.414468	0.31475	-0.39414	0.240226	-0.25389	0.365335	0.145593	0.078973	0.122194	0.150989	0.079934		0.120927	0.248202	0.155361	0.228148	0.408482	-0.20237	-0.23471	-0.25266	0.21601	-0.08446	0.110692	0.085484	0.066244		0.360145	-0.33737	0.1012	0.170001	0.195028	0.609257	0.285809	0.356769	0.371992	0.107007	0.13033
20	0.646268	0.229995	0.113351	0.332151	0.461744	0.315618	0.32874	0.329457	0.228324	0.511859	0.145593	0.110274	0.203595	0.342046	0.177134		0.108659	0.338457	0.183203	0.285848	0.331815	0.15279	0.19924	0.16317	0.216239	0.08152	0.14154	0.121478	0.17809		0.284325	0.26187	0.148697	0.220304	0.28559	0.563854	0.19535	0.414903	0.319458	0.229988	0.254444
30	0.719537	0.252638	0.211824	0.483254	0.414763	0.334257	0.28549	0.467666	0.448318	0.717565	0.229973	0.204659	0.354801	0.556133	0.330399		0.130645	0.361021	0.228485	0.342172	0.359125	0.20497	0.18043	0.244913	0.248774	0.101294	0.258244	0.224318	0.309746		0.246415	0.289797	0.290136	0.387983	0.429854	0.541998	0.441672	0.517323	0.320377	0.40535	0.471757
40	0.828878	0.283202	0.346673	0.590887	0.478363	0.352266	0.363501	0.597925	0.548969	1.04516	0.342481	0.356846	0.523346	0.737728	0.53466		0.139353	0.406149	0.26379	0.419337	0.460618	0.289634	0.306917	0.405789	0.315953	0.1927	0.301001	0.332299	0.410445		0.322235	0.308704	0.471032	0.522127	0.610746	0.584921	0.329563	0.590985	0.442376	0.594377	0.692136
50	0.973879	0.375274	0.379035	0.698107	0.543615	0.424314	0.62259	0.849119	0.689578	1.12751	0.469051	0.491793	0.793791	0.933275	0.709636		0.196413	0.541532	0.316883	0.419431	0.51633	0.374533	0.41474	0.59946	0.327019	0.301796	0.534341	0.473703	0.550547		0.41701	0.493216	0.675986	0.706573	0.809387	0.589046	0.363455	0.795813	0.573622	0.810733	0.960545
60	1.08467	0.35342	0.372385	0.67666	0.622149	0.42456	0.86124	0.847855	0.830023	1.27058	0.609685	0.675257	0.988484	0.977886	0.884772		0.227444	0.541532	0.372383	0.49511	0.567577	0.408334	0.559661	0.687676	0.337969	0.440378	0.674762	0.553403	0.620509		0.41701	0.567362	0.847106	0.874252	0.989985	0.794179	0.723905	0.958473	0.783648	0.954211	1.12257
70	1.08504	0.471344	0.447461	0.698388	0.72012	0.550297	0.92646	0.938474	0.910063	1.35264	0.708129	0.764605	1.16287	1.0533	1.04526		0.258117	0.496404	0.392602	0.475932	0.622623	0.44202	0.685975	0.776645	0.276598	0.578961	0.752022	0.62282	0.668115		0.549695	0.678269	0.912766	0.958092	1.09835	0.932251	0.918016	1.0471	0.888667	1.09541	1.28481
80	1.15785	0.419078	0.541774	0.827321	0.768581	0.621913	1.16448	1.00538	0.849988	1.37277	0.750319	0.805624	1.27911	1.15224	1.12548		0.253526	0.47384	0.397641	0.533179	0.727707	0.459139	0.740353	0.847472	0.299294	0.688057	0.879154	0.679382	0.687809		0.56865	0.696961	0.986455	1.109	1.20664	1.20623	0.973753	1.11918	1.01994	1.18879	1.35314
Fig. 6e
Guinea Pig Ventricular Myocytes - IKr Deactivation Kinetics
Voltage (mV)	Basal														anti-Ro/SSA-52 Ab-positive IgG										MDP4/anti-Ro/SSA-52 Ab-positive IgG
0	759.7			572.1	242.1	215.6		111.7		2081	2149		1324					114.7	596.4	231	1421	1476			124.7	796.4		1116	136.9		1001
10	506.8			386	509.7	281.4	790.5	583.9	1339	1269		1131						213	701.4		1041	1112			544			952.4		917	1182
20	439.6	840.6		479.3	199.6	424.1	736.6	449.4			1341	1186	1635		669.9			447.6	603.4	663.5	1176	1500	1106		133.9		750	984			842.3
30	475.5	778.4	1754	397	315	282.4		135.1	1501	1681	1790	1459	1498			1032	907.4	588.9	543.2	442.5	1574	1256	1440		154.3	921.6	907.4	955.4		1510	1145
40	513.5	947.3	1477	402.7	620.9	361.8	1046	190.1	1770	1767	1540	1401	1485			1128	945.9	459.2	490.4	349.9	1665	1245	1763		136.9	874.3	945.9	862.6		1421	1371
50	339.6	815.2	1535	419.5	357.3	388.1	547.2	169.1	1506	1304	1502	1705	1588		738.2	1060	886.5	542.4	592.1	564.9	1537	1401	1386		209	842.6	886.5	894	940.4	1463	1135
60	482.9	806.1	1493	389.7	399.3	444.3	659.5	103.8	1691	1445	1335	1405	1289		901.2	1026	896.4	462.1	725.7	287.1	1386	1108	1284		171.5	888.2	896.4	797.5	829.9	1405	1159
70	472.9	806.7	1404	371.7	323.7	517.9	583.9	184	1479	1365	1324	1284	1366		803.4	1022	924.7	490.1	467.9	358.4	1444	1067	1141		158.7	814.7	924.7	811.8	897.5	1383	1190
80	466.7	718.1	1461	351.7	248.1	504.7	635.9	152.3	1318	1374	1462	1264	1312		743.1	948.6	792	424.8	595.3	322.8	1388	1101	1161		169.8	561.5	792	753.4	824.6	1275	987
90	515.5	636.5	1188	1812	300.5	494.1	451.9	603.3	1249	1196	1117	1234	1357		721.4	921.5	846.6	442.2	554.2	350.6	1339	1163	1128		181.6	693.2	846.6	775.6	746.3	1257	1001
100	424.8	573.5	1265	409	318.6	409.4	563.3	117.9	1172	1392	1199	1149	1216		817.5	863.7	809	414.9	617.6	435.8	1348	1153	1141		172.9	612.6	809	758.9	784.2	1186	1030
110	441.5	578.2	1168	331.4	323.8	368.4	311.1	218	1084	1159	1000	1148	1215		712	844.3	741.4	410.3	538.2	251.7	1345	1167	1119		190.1	648.7	741.4	708.1	653	1134	1043
120	641.3	586.9	971.5		316.4	312	462.3	536.2	1232	1096	1093	1029	1053		689.8	829.7	692	459.2	429.2	364.7	1150	1010	1032		152.8	613.5	692	619.6	617.5	1045	892.4
130	609.6	565.9	911.3		358.2	255.9	457.1	120.9	1198	1066	1039	984.9	1034		633.2	719.9	741.9	435.5	367.9	308.9	1187	1075	955.5		172	652.4	741.9	630.1	570.2	989.5	945.2
140	413.4		890.2		311.6	326.5	584	160.7	800.1	869.4	937.8	916.7	968.3		631.8	679.7	597.1	422.7	395.1	304.3	1110	1085	869.3		161		597.1	611.9	518.5	977	885.1
Note	Deactivation kinetics are modeled as an exponential function. Data points were excluded if the exponential function returned non-physiologic values (e.g., orders of magnitude larger).
Fig. 6g
Guinea Pig Ventricular Myocytes - Action Potential
Basal	Anti-Ro/SSA-52kD Ab-positive IgG	MDP4/Anti-Ro/SSA-52kD Ab-positive IgG
467	383	217
376	529	288
224	596	308
342	635	414
482	693	284
230	457	256
306	766	360
385	620	418
429	513	431
318	512	343
366	564	300
427	612	250
		336
		280
